# Supplementary material for: Structures, Electronic Properties, and Gas Permeability of 3D Pillared Silicon Carbide Nanostructures
Source: Nanomaterials (Basel). 2022 May 30;12(11):1869. doi: 10.3390/nano12111869 (PMC9182379; doi:10.3390/nano12111869)
Supplement: Supplementary file 1 [file nanomaterials-12-01869-s001.zip]

Archive with 1 entries (1 files):
- nanomaterials-1739526-supplementary-done.pdf
